# Supplementary material for: Effects of Serum Vitamin D Levels and Vitamin D Supplementation on Urticaria: A Systematic Review and Meta-Analysis
Source: Int J Environ Res Public Health. 2021 May 5;18(9):4911. doi: 10.3390/ijerph18094911 (PMC8125545; doi:10.3390/ijerph18094911)
Supplement: Supplementary file 1 [file ijerph-18-04911-s001.zip]

Archive with 1 entries (1 files):
- ijerph-1158351-supplementary.pdf
